# Supplementary material for: Genome-wide identification and association analysis of informative SNPs of various nutri-nutraceutical traits in Buckwheat (Fagopyrum spp.)
Source: Front Plant Sci. 2025 Apr 24;16:1559621. doi: 10.3389/fpls.2025.1559621 (PMC12059574; doi:10.3389/fpls.2025.1559621)
Supplement: Supplementary file 1 [file SupplementaryFile1.zip]

Archive with 4 entries (3 files):
- Supplementary Material/
- Supplementary Material/Supplementary Figures 1-4.pptx
- Supplementary Material/Supplementary Table 4.xlsx
- Supplementary Material/Supplementary Tables 1-3.docx
